# Supplementary material for: Cholecalciferol and muscle strength in hemodialysis patients: results from the randomized VITADIAL trial
Source: Clin Kidney J. 2026 May 21;19(7):sfag166. doi: 10.1093/ckj/sfag166 (PMC13320236; doi:10.1093/ckj/sfag166)
Supplement: sfag166_Supplemental_Files [file sfag166_supplemental_files.zip]

Archive with 4 entries (4 files):
- 1905 Supplementary table 1.docx
- Supp Fig 1 Nombre de patients par centre V2.pptx
- Supp Fig 2A et B Par sexe.pptx
- Supp Fig 3.pptx
